# Supplementary material for: Genomic Analysis of Mycobacterium tuberculosis Strains Resistant to Second-Line Anti-Tuberculosis Drugs in Lusaka, Zambia
Source: Antibiotics (Basel). 2023 Jun 29;12(7):1126. doi: 10.3390/antibiotics12071126 (PMC10376136; doi:10.3390/antibiotics12071126)
Supplement: Supplementary file 1 [file antibiotics-12-01126-s001.zip]

Archive with 2 entries (2 files):
- Figure.pdf
- Table.xlsx
