# Supplementary material for: Genomic Analysis of Mycobacterium tuberculosis Strains Resistant to Second-Line Anti-Tuberculosis Drugs in Lusaka, Zambia
Source: Antibiotics (Basel). 2023 Jun 29;12(7):1126. doi: 10.3390/antibiotics12071126 (PMC10376136; doi:10.3390/antibiotics12071126)
Supplement: Supplementary file 1 [file antibiotics-12-01126-s001.zip › Table.xlsx]

## Sheet: Sheet1
Supplementaly Table S1: Figure showing the fifty (50) studied samples with their resistance patterns, lineage, main spoligotypes, total sequences, mean coverges, number of reads and the inclusion in the tree analysis. The **Lineage and **main spoligotype was as described by Coll et al. 2014.
ID	Table_ID		Age	Sex	Phenotype	sub_lineage	**Lineage	**Main Spoligotype	Rifampicin	Isoniazid	Pyrazinamide	Ethambutol	Streptomycin	Flouroquinolone	Ethionamide	Paramino salycylic acid	Total sequences	Mean Coverage	Standard Deviation (+/-)	Number of reads	Mean read length	Tree Analysis
fn_strain2022_43			49	M	MDR	L4.9.1	Euro American (Mainly T)	-	Asp435Val	Ser315Thr	pncA_c.528_529insGC	Met306Val	Lys88Arg	-	-	-	426728	13.1	8.4	426727	137.1	Tree. Analysis
fn_strain2022_08			29	F	MDR	L4.9.1	Euro American (Mainly T)	-	Asp435Val	Ser315Thr		Met306Val	Lys88Arg	-	-	-	476341	16.3	9.9	476340	152.7	Tree. Analysis
fn_strain2022_31			75	M	MDR	L4.9.1	Euro American (Mainly T)	-	Asp435Val	Ser315Thr	-	Met306Val	Lys88Arg	-	-	-	696770	26.3	17.6	696769	167.6	Tree. Analysis
fn_strain2022_32			32	M	MDR	L4.9.1	Euro American (Mainly T)	-	Asp435Val	Ser315Thr	-	Met306Val	Lys88Arg	-	-	-	808773	27.4	12.6	808772	151.3	Tree. Analysis
fn_strain2022_38			60	M	MDR	L4.9.1	Euro American (Mainly T)	-	Asp435Val	Ser315Thr	-	-	Lys88Arg	-	-	-	1121060	42.4	27.3	1121059	168.3	Tree. Analysis
fn_strain2022_45			32	M	MDR	L4.9.1	Euro American (Mainly T)	-	Asp435Val	Ser315Thr	-	Met306Val	Lys88Arg	-	-	-	2044216	76.2	44.8	2044215	165.4	Tree. Analysis
fn_strain2022_26			24	F	MDR	L4.3.4.1	Euro American (LAM)	LAM1	Ser450Leu	Ser315Thr	-	-	-	-	-	-	12799	0.5	0.9	12798	170.6	Excluded
fn_strain2022_03			A	M	MDR	L4.3.4.1	Euro American (LAM)	LAM1	Ser450Leu	Ser315Thr	-	-	-	-	-	-	148991	4.7	3.7	148990	141.1	Excluded
fn_strain2022_23			38	M	MDR	L4.3.4.1	Euro American (LAM)	LAM1	Ser450Leu	Ser315Thr	-	-	-	-	-	-	182751	6.2	4.4	182750	151.4	Excluded
fn_strain2022_09			38	F	MDR	L4.3.4.1	Euro American (LAM)	LAM1	Ser450Leu	Ser315Thr	-	-	-	-	-	-	258101	8.5	5.1	258100	146.9	Excluded
fn_strain2022_04			44	M	MDR	L4.3.4.1	Euro American (LAM)	LAM1	Ser450Leu	Ser315Thr	-	-	-	-	-	-	561224	18.5	12.6	561223	147	Tree. Analysis
fn_strain2022_33			34	M	MDR	L4.3.4.1	Euro American (LAM)	LAM1	Ser450Leu	Ser315Thr	-	-	-	-	-	-	628958	19.1	14.1	628957	135.4	Tree. Analysis
fn_strain2022_27			41	M	MDR	L4.3.4.1	Euro American (LAM)	LAM1	Ser450Leu	Ser315Thr	-	-	-	-	-	-	594830	20.9	13.6	594829	156.5	Tree. Analysis
fn_strain2022_15			34	M	MDR	L4.3.4.1	Euro American (LAM)	LAM1	Ser450Leu	Ser315Thr	-	-	-	-	-	-	622195	23.4	19.9	622194	167.6	Tree. Analysis
fn_strain2022_02			30	M	MDR	L4.3.4.1	Euro American (LAM)	LAM1	Ser450Leu	Ser315Thr	-	-	-	-	-	-	789283	28.8	13.2	789282	162.4	Tree. Analysis
fn_strain2022_36			32	M	MDR	L4.3.4.1	Euro American (LAM)	LAM1	Leu430Arg, Asp435Tyr	Ser315Thr	-	-	-	-	-	-	795712	29.5	16.8	795711	164.6	Tree. Analysis
fn_strain2022_25			53	M	MDR	L4.3.4.1	Euro American (LAM)	LAM1	Ser450Leu	Ser315Thr	-	-	-	-	-	-	845083	30.7	12.1	845082	161.7	Tree. Analysis
fn_strain2022_39			57	M	MDR	L4.3.4.1	Euro American (LAM)	LAM1	Ser450Leu	Ser315Thr	-	-	-	-	-	-	1232377	44	28.8	1232376	158.9	Tree. Analysis
fn_strain2022_34			43	M	MDR	L4.3.4.1	Euro American (LAM)	LAM1	Ser450Leu	Ser315Thr	-	Met306Val	-	-	-	-	1486978	54.4	98.8	1486977	160.8	Tree. Analysis
fn_strain2022_48			32	M	MDR	L4.3.4.1	Euro American (LAM)	LAM1	Ser450Leu, Leu464Met, Asn437Thr	Ser315Thr	-	Met306Ile					676631	27.2	11	676630	177.8	Tree. Analysis
fn_strain2022_49			31	F	MDR	L4.3.4.1	Euro American (LAM)	LAM1	Ser450Leu	Ser315Thr	-	Tyr319Ser					1828933	76.8	21.9	1828932	185.7	Tree. Analysis
fn_strain2022_54	E		35	M	pre-XDR (genotype based)	L4.3.4.2.1	Euro American (LAM)	LAM11_ZWE	His445Leu	Ser315Thr	-	Met306Val		Asp94Gly			947848	51.3	17.2	947847	239	Tree. Analysis
fn_strain2022_01	C		48	F	pre-XDR	L4.3.4.2.1	Euro American (LAM)	LAM11_ZWE	Ser450Leu	Ser315Thr	Arg154Gly	Tyr319Ser	Lys43Arg	Asp94Gly	1412_1413insGG	Glu40Gly	475366	14.9	7.8	475365	139.8	Tree. Analysis
fn_strain2022_40	D		24	F	pre-XDR	L4.3.4.2.1	Euro American (LAM)	LAM11_ZWE	His445Leu	Ser315Thr	-	Met306Val	-	Asp94Gly	-	-	552205	17.9	10.8	552204	168.3	Tree. Analysis
fn_strain2022_22	A		41	M	poly-resistant	L4.3.4.2.1	Euro American (LAM)	LAM11_ZWE	No mutation	15C>T	Arg154Gly	-	-	Gly88Cys	15C>T	-	919135	34.6	17.1	919134	167.3	Tree. Analysis
fn_strain2022_05			20	F	MDR	L4.3.4.2.1	Euro American (LAM)	LAM11_ZWE	His445Asp	Ser315Thr	-	-	-	-	-	-	207282	6.4	4.4	207281	137.7	Excluded
fn_strain2022_10			41	M	MDR	L4.3.4.2.1	Euro American (LAM)	LAM11_ZWE	Ser450Leu	Ser315Thr	-	Met306Ile	-	-	-	-	278730	10.7	7.3	278729	170	Excluded
fn_strain2022_24			32	M	MDR	L4.3.4.2.1	Euro American (LAM)	LAM11_ZWE	Ser450Leu	Ser315Thr	-	-	-	-	-	-	305533	11	6.3	305532	160	Excluded
fn_strain2022_06	G		27	F	MDR	L4.3.4.2.1	Euro American (LAM)	LAM11_ZWE	Ser450Leu	Ser315Thr	-	-	-	-	Thr61Met	-	312396	11.1	5.6	312395	158.7	Excluded
fn_strain2022_11			22	F	MDR	L4.3.4.2.1	Euro American (LAM)	LAM11_ZWE	His445Tyr	Ser315Thr	-	Gly406Ala	-	-	-	-	366097	13.8	9.5	366096	167.4	Excluded
fn_strain2022_21			78	F	MDR	L4.3.4.2.1	Euro American (LAM)	LAM11_ZWE	Asp435Tyr, Leu430Arg	Ser315Thr	Trp119Cys	-	-	-	-	-	434785	16.2	8.1	434784	165.3	Tree. Analysis
fn_strain2022_18			36	F	MDR	L4.3.4.2.1	Euro American (LAM)	LAM11_ZWE	Ser450Leu	Ser315Thr	-	-	-	-	-	-	517054	17.6	8.2	517053	152	Tree. Analysis
fn_strain2022_20			30	M	MDR	L4.3.4.2.1	Euro American (LAM)	LAM11_ZWE	His445Asp	Ser315Thr	-	-	-	-		-	521985	18.5	11.8	521984	157.8	Tree. Analysis
fn_strain2022_35			29	M	MDR	L4.3.4.2.1	Euro American (LAM)	LAM11_ZWE	Ser450Leu	Ser315Thr	-	Met306Ile, Gln497Arg	-	-	-	-	760653	27.2	16.3	760652	158.5	Tree. Analysis
fn_strain2022_30			34	M	MDR	L4.3.4.2.1	Euro American (LAM)	LAM11_ZWE	Ser450Leu	Ser315Thr	Pro54Ser	Gln497Arg	-	-	-	-	827017	30.5	16.9	827016	164.2	Tree. Analysis
fn_strain2022_44			41	M	MDR	L4.3.4.2.1	Euro American (LAM)	LAM11_ZWE	His445Asp	Ser315Thr	-	-	-	-	-	-	1719099	66.4	54.7	1719098	170.7	Tree. Analysis
fn_strain2022_19			25	F	MDR	L4.3.4.2.1	Euro American (LAM)	LAM11_ZWE	His445Asp	Ser315Thr	-	-	-		-	-	291754	9.2	5.9	291753	141.2	Excluded
fn_strain2022_51			20	F	MDR	L4.3.4.2.1	Euro American (LAM)	LAM11_ZWE	Ser450Trp	Ser315Thr	Ala171Val	Met306Val	-				1132966	55.3	16.7	1132965	215.4	Tree. Analysis
fn_strain2022_52			29	M	MDR	L4.3.4.2.1	Euro American (LAM)	LAM11_ZWE	Ser450Leu	48G>A, Ser315Thr	-	-	517c>t				2026903	94.9	26.1	2026902	206.8	Tree. Analysis
fn_strain2022_50			28	M	MDR	L4.3.4.2.1	Euro American (LAM)	LAM11_ZWE	Ser450Leu	Ser315Thr	-	-	-				2132068	101	35.1	2132067	209.2	Tree. Analysis
fn_strain2022_28			20	F	MDR	L4.3.4.2;L4.3.4.1	Mixed infection	Mixed infection	Ser450Leu	Ser315Thr	-	Tyr319Ser	-	-	-	-	345483	11.4	10.4	345482	146.5	Excluded
fn_strain2022_29			44	M	MDR	L4.3.4.2;L4.3.4.1	Mixed infection	Mixed infection	Ser450Leu	Ser315Thr	Val128Gly	-	-	-	-	-	705799	24	30.2	705798	150	Tree. Analysis
fn_strain2022_14			39	M	MDR	L4	Euro American	S,T,X,LAM,H	His445Tyr	Ser315Thr	-	-	-	-	-	-	53826	2	2.2	53825	167.2	Excluded
fn_strain2022_12			30	M	MDR	L4.9	Euro American (Mainly T)	T1	Ser450Leu	Ser315Thr	-	-	-	-	-	-	112476	3.9	3.9	112475	153	Excluded
fn_strain2022_41			20	M	MDR	L4.9	Euro American (Mainly T)	T1	Ser450Leu	Ser315Thr	391_392insG	-	-	-	-	-	1079882	39.2	56.9	1079881	160.1	Tree. Analysis
fn_strain2022_17			55	M	MDR	L4.1.2.1	Euro American (Haarlem)	T1, H1	Ser450Leu	Ser315Thr	-	-	-	-	-	-	417976	15.6	10	165.8	165.8	Tree. Analysis
fn_strain2022_42	B		29	M	pre-XDR	L4.1.2	Euro American	T1,H1	Ser450Leu	Ser315Thr	-	Met306Ile	-	Asp94His	-	-	913081	33.6	42.2	913080	163.1	Tree. Analysis
fn_strain2022_16			27	M	MDR	L4.1.2	Euro American	T1,H1	Ser450Leu	Ser315Thr	Asp8Glu	Gly406Asp	102_102del	-	-	-	955428	33.9	12.4	955427	158.1	Tree. Analysis
fn_strain2022_13			48	F	MDR	L4.6.1	Euro American (Uganda)	T2	His445Asp	Ser315Thr	-	-	-	-	-	-	562222	20.4	8.7	562221	161.3	Tree. Analysis
fn_strain2022_07	F		42	M	MDR	L4.6.1.2	Euro American	T2	Ser450Leu	Ser315Thr	His43Pro	Met306Val			ethA_c.1215_1224del	-	389341	12.8	6.3	389340	146.9	Tree. Analysis
